# Supplementary material for: Temozolomide protects against the progression of glioblastoma via SOX4 downregulation by inhibiting the LINC00470‐mediated transcription factor EGR2
Source: CNS Neurosci Ther. 2023 Mar 29;29(8):2292–307. doi: 10.1111/cns.14181 (PMC10352878; doi:10.1111/cns.14181)
Supplement: Supplementary file 3 — Data S1. [file CNS-29-2292-s004.zip]

Archive with 29 entries (29 files):
- CNS_14181_2F-SOX4.pdf
- CNS_14181_2F-β-actin.pdf
- CNS_14181_2I-LN229-EGR2.pdf
- CNS_14181_2I-U87-EGR2.pdf
- CNS_14181_3d-LN229-Fibronectin.pdf
- CNS_14181_3d-LN229-Vimentin.pdf
- CNS_14181_3d-LN229-β-actin.pdf
- CNS_14181_3D-U87-Fibronectin.pdf
- CNS_14181_3D-U87-Vimentin.pdf
- CNS_14181_3D-U87-β-actin.pdf
- CNS_14181_4F-CDK4.pdf
- CNS_14181_4F-CyclinD1.pdf
- CNS_14181_4F-β-actin.pdf
- CNS_14181_5C-LN229-LC3.pdf
- CNS_14181_5C-LN229-β-actin.pdf
- CNS_14181_5C-U87-LC3.pdf
- CNS_14181_5C-U87-β-actin.pdf
- CNS_14181_EGR2.pdf
- CNS_14181_GATAD1.pdf
- CNS_14181_IRF1.pdf
- CNS_14181_S-D-LN229-Fibronectin.pdf
- CNS_14181_S-D-LN229-Vimentin.pdf
- CNS_14181_S-D-LN229-β-actin.pdf
- CNS_14181_S-D-U87-Fibronectin.pdf
- CNS_14181_S-D-U87-Vimentin.pdf
- CNS_14181_S-D-U87-β-actin.pdf
- CNS_14181_SOX4.pdf
- CNS_14181_TEAD4.pdf
- CNS_14181_β-actin.pdf
